# Supplementary material for: Factors of Obesity and Metabolically Healthy Obesity in Asia
Source: Medicina (Kaunas). 2022 Sep 13;58(9):1271. doi: 10.3390/medicina58091271 (PMC9500686; doi:10.3390/medicina58091271)
Supplement: Supplementary file 1 [file medicina-58-01271-s001.zip]

Archive with 1 entries (1 files):
- medicina-1857091-supplementary.pdf
